# Supplementary material for: Different responses of plant N and P resorption to overgrazing in three dominant species in a typical steppe of Inner Mongolia, China
Source: PeerJ. 2020 Sep 18;8:e9915. doi: 10.7717/peerj.9915 (PMC7505080; doi:10.7717/peerj.9915)
Supplement: Supplemental Information 2 [file peerj-08-9915-s002.xlsx]

## Sheet: Sheet1
Year	Treatment	Replicate	SW (%)	OC (g kg-1)	TN (g kg-1)	TP(g kg-1)	AN(mg kg-1)	AP(mg kg-1)
2013	Enclosure	1	9.33134	21.9464	1.93443	0.39	26.67	2.65
2013	Enclosure	2	9.78863	19.3241	2.00964	0.35	23.55	3.65
2013	Enclosure	3	9.27788	23.8066	1.64776	0.37	27.12	2.35
2013	Enclosure	4	9.46179	21.6513	2.40263	0.41	24.78	2.67
2013	Enclosure	5	9.43943	22.3243	1.87574	0.42	24.59	3.75
2013	Enclosure	6	9.65	22.2692	2.12997	0.34	21.78	3.25
2013	Enclosure	7	9.82	26.9419	1.64665	0.39	26.88	3.27
2013	Enclosure	8	9.475	21.6821	1.94046	0.43	25.32	3.31
2013	Enclosure	9	9.662	17.9498	2.12504	0.33	24.56	3.56
2013	Enclosure	10	9.184	22.1282	2.08355	0.45	21.96	2.85
2013	Enclosure	11	9.292	21.7281	1.01786	0.36	25.16	3.26
2013	Enclosure	12	10.082	17.6101	1.75839	0.36	24.78	2.98
2013	Enclosure	13	9.212	20.6787	1.67549	0.33	20.98	3.28
2013	Enclosure	14	9.247	19.6468	1.50849	0.39	24.36	2.93
2013	Enclosure	15	8.76246	18.5005	1.85552	0.42	25.17	3.35
2013	Grazing	1	8.72149	17.75	1.37	0.31	16.18	3.2
2013	Grazing	2	8.99807	16.09	1.18	0.29	15.82	5.05
2013	Grazing	3	8.88264	17.55	1.29	0.27	13.77	3.8
2013	Grazing	4	8.75042	16.78	1.47	0.32	13.68	3.25
2013	Grazing	5	9.115	16.49	1.55	0.36	14.58	4.5
2013	Grazing	6	8.896	17.12	1.39	0.29	15.92	6.3
2013	Grazing	7	8.958	16.83	1.48	0.23	16.69	3.92
2013	Grazing	8	9.074	16.93	1.52	0.35	13.96	4.26
2013	Grazing	9	8.132	17.06	1.61	0.28	15.75	3.89
2013	Grazing	10	7.986	17.25	1.32	0.31	12.52	4.56
2013	Grazing	11	7.932	16.99	1.42	0.32	15.36	5.62
2013	Grazing	12	8.276	19.36	1.57	0.26	13.58	4.35
2013	Grazing	13	8.453	19.27	1.49	0.29	11.72	5.23
2013	Grazing	14	8.774	18.86	1.47	0.28	13.82	5.45
2013	Grazing	15	8.386	18.72	1.51	0.33	15.58	5.24
2014	Enclosure	1	9.247	19.0193	1.77	0.35	23.19	2.38
2014	Enclosure	2	9.225	19.752	1.97	0.34	22.52	2.49
2014	Enclosure	3	9.067	17.8326	1.86	0.3	21.78	2.29
2014	Enclosure	4	9.484	25.3611	1.64	0.38	20.58	2.1
2014	Enclosure	5	9.126	20.0191	1.88	0.39	22.39	3.22
2014	Enclosure	6	8.935	22.9629	1.82	0.42	23.17	3.05
2014	Enclosure	7	8.774	18.8501	1.75	0.43	21.17	2.78
2014	Enclosure	8	9.086	22.0653	1.69	0.39	17.96	2.96
2014	Enclosure	9	9.275	21.5446	1.55	0.38	18.28	3.18
2014	Enclosure	10	9.246	20.4034	1.78	0.33	16.69	2.37
2014	Enclosure	11	8.886	17.259	2.05	0.37	20.82	3.19
2014	Enclosure	12	8.625	18.1113	1.93	0.41	19.67	2.92
2014	Enclosure	13	8.734	17.0467	1.66	0.4	16.67	3.08
2014	Enclosure	14	8.559	18.7059	1.85	0.41	20.42	2.81
2014	Enclosure	15	9.143	17.6475	1.97	0.36	19.65	2.75
2014	Grazing	1	7.924	17.33	1.29	0.32	13.92	2.43
2014	Grazing	2	8.276	17.05	1.38	0.31	14.72	2.67
2014	Grazing	3	8.42	18.21	1.49	0.26	12.55	3.37
2014	Grazing	4	7.765	19.26	1.57	0.25	9.47	3.12
2014	Grazing	5	7.682	18.32	1.47	0.26	11.12	4.05
2014	Grazing	6	8.095	16.82	1.33	0.29	14.62	4.67
2014	Grazing	7	8.147	16.79	1.32	0.32	10.99	3.91
2014	Grazing	8	7.733	17.39	1.57	0.3	14.57	4.03
2014	Grazing	9	7.296	17.56	1.42	0.27	13.39	4.23
2014	Grazing	10	7.375	16.88	1.32	0.24	9.16	4.36
2014	Grazing	11	7.688	16.29	1.61	0.23	14.07	4.52
2014	Grazing	12	7.765	16.73	1.58	0.29	8.89	2.96
2014	Grazing	13	7.922	17.38	1.36	0.28	12.03	3.65
2014	Grazing	14	7.846	16.04	1.43	0.33	11.76	3.78
2014	Grazing	15	7.915	16.79	1.45	0.3	14.26	4.17
