# Supplementary material for: Different responses of plant N and P resorption to overgrazing in three dominant species in a typical steppe of Inner Mongolia, China
Source: PeerJ. 2020 Sep 18;8:e9915. doi: 10.7717/peerj.9915 (PMC7505080; doi:10.7717/peerj.9915)
Supplement: Supplemental Information 3 [file peerj-08-9915-s003.xlsx]

## Sheet: Sheet1
L. chinensis										S. grandis										C. squarrosa
Year	Treatment	Replicate	[N]g	[N]s	[P]g	[P]s				Year	Treatment	Replicate	[N]g	[N]s	[P]g	[P]s				Year	Treatment	Replicate	[N]g	[N]s	[P]g	[P]s
2013	Enclosure	1	20.103	8.32	1.271	0.708				2013	Enclosure	1	18.0316	7.71	1.127	0.537				2013	Enclosure	1	16.1927	8.13	1.255	0.702
2013	Enclosure	2	21.522	9.142	1.298	0.6256				2013	Enclosure	2	16.9162	7.71	1.087	0.565				2013	Enclosure	2	15.3293	7.34	1.207	0.728
2013	Enclosure	3	21.298	9.252	1.267	0.5879				2013	Enclosure	3	16	6.69	1.166	0.572				2013	Enclosure	3	16.3724	7.26	1.186	0.607
2013	Enclosure	4	20.655	8.973	1.287	0.5792				2013	Enclosure	4	18.4113	6.71	1.089	0.4903				2013	Enclosure	4	15.5319	7.41	1.175	0.717
2013	Enclosure	5	20.782	8.856	1.291	0.6543				2013	Enclosure	5	16.0338	8.71	1.078	0.526				2013	Enclosure	5	15.8305	6.32	1.211	0.592
2013	Enclosure	6	20.627	9.672	1.28	0.5297				2013	Enclosure	6	18.2257	6.92	1.129	0.539				2013	Enclosure	6	16.6542	6.56	1.279	0.833
2013	Enclosure	7	20.083	9.265	1.296	0.6115				2013	Enclosure	7	17	7.71	1.107	0.585				2013	Enclosure	7	16.052	8.88	1.289	0.733
2013	Enclosure	8	19.976	8.974	1.296	0.6048				2013	Enclosure	8	16.5	7.68	1.122	0.608				2013	Enclosure	8	16.176	7.24	1.258	0.631
2013	Enclosure	9	19.776	9.436	1.252	0.702				2013	Enclosure	9	16.7	7.71	1.112	0.593				2013	Enclosure	9	15.867	7.76	1.242	0.795
2013	Enclosure	10	20.316	9.625	1.276	0.5389				2013	Enclosure	10	17.8	9.32	1.029	0.509				2013	Enclosure	10	16.192	6.28	1.266	0.715
2013	Enclosure	11	20.682	9.356	1.282	0.5652				2013	Enclosure	11	16.1	6.68	1.052	0.518				2013	Enclosure	11	16.083	6.65	1.258	0.827
2013	Enclosure	12	20.757	9.645	1.288	0.5164				2013	Enclosure	12	15.4	8.71	1.065	0.526				2013	Enclosure	12	15.586	7.57	1.227	0.738
2013	Enclosure	13	20.854	9.786	1.264	0.5378				2013	Enclosure	13	16.9	7.71	1.036	0.4872				2013	Enclosure	13	15.762	8.44	1.225	0.696
2013	Enclosure	14	20.162	9.688	1.267	0.5925				2013	Enclosure	14	17.4	9.72	1.068	0.516				2013	Enclosure	14	15.676	7.35	1.254	0.813
2013	Enclosure	15	21.173	9.472	1.308	0.6211				2013	Enclosure	15	17.2	8.68	1.028	0.554				2013	Enclosure	15	16.264	8.66	1.258	0.685
2013	Grazing	1	22.336	6.075	1.382	0.593				2013	Grazing	1	19.7262	8.99	1.168	0.596				2013	Grazing	1	16.2591	7.95	1.292	0.837
2013	Grazing	2	21.953	5.859	1.416	0.632				2013	Grazing	2	18.5401	8.01	1.137	0.548				2013	Grazing	2	15.1739	7.22	1.256	0.816
2013	Grazing	3	23.266	6.468	1.425	0.575				2013	Grazing	3	18.7114	9	1.092	0.551				2013	Grazing	3	15.366	7.03	1.197	0.812
2013	Grazing	4	22.148	6.659	1.427	0.496				2013	Grazing	4	18.4671	8.98	1.215	0.4822				2013	Grazing	4	14.9115	7.57	1.338	0.845
2013	Grazing	5	22.765	6.822	1.388	0.512				2013	Grazing	5	18.7866	6.97	1.199	0.4676				2013	Grazing	5	15.1513	6.92	1.276	0.806
2013	Grazing	6	21.977	5.976	1.429	0.559				2013	Grazing	6	19.4779	8.02	1.126	0.475				2013	Grazing	6	15.7668	7.97	1.295	0.815
2013	Grazing	7	23.029	6.769	1.395	0.635				2013	Grazing	7	19.6	8.96	1.187	0.549				2013	Grazing	7	15.526	6.82	1.238	0.838
2013	Grazing	8	22.286	5.629	1.387	0.626				2013	Grazing	8	18.7	7.49	1.136	0.582				2013	Grazing	8	15.445	6.17	1.248	0.842
2013	Grazing	9	22.427	5.255	1.389	0.767				2013	Grazing	9	19.2	6.98	1.089	0.507				2013	Grazing	9	15.262	7.49	1.263	0.768
2013	Grazing	10	22.018	5.476	1.397	0.762				2013	Grazing	10	17.9	8.49	1.109	0.484				2013	Grazing	10	16.158	7.02	1.278	0.832
2013	Grazing	11	22.983	6.563	1.408	0.688				2013	Grazing	11	19.1	7.72	1.152	0.576				2013	Grazing	11	16.486	8.33	1.192	0.827
2013	Grazing	12	23.114	6.872	1.419	0.646				2013	Grazing	12	18.6	9.01	1.137	0.506				2013	Grazing	12	15.955	7.27	1.276	0.799
2013	Grazing	13	22.655	6.237	1.432	0.627				2013	Grazing	13	17.7	6.8	1.175	0.455				2013	Grazing	13	16.163	7.51	1.263	0.806
2013	Grazing	14	22.739	6.546	1.407	0.658				2013	Grazing	14	18.2	9.34518	1.199	0.546				2013	Grazing	14	15.817	7.16	1.307	0.805
2013	Grazing	15	22.561	6.619	1.405	0.747				2013	Grazing	15	19.8	10	1.195	0.568				2013	Grazing	15	15.657	6.82	1.226	0.749
2014	Enclosure	1	18.827	7.982	1.162	0.5265				2014	Enclosure	1	16.7	8.32	1.095	0.476				2014	Enclosure	1	15.7	6.31	1.228	0.623
2014	Enclosure	2	19.152	8.376	1.342	0.5178				2014	Enclosure	2	16.9	8.51	1.087	0.455				2014	Enclosure	2	15.4	7.22	1.195	0.545
2014	Enclosure	3	18.665	8.245	1.249	0.5065				2014	Enclosure	3	17.6	6.93	1.103	0.532				2014	Enclosure	3	16.1	5.47	1.224	0.573
2014	Enclosure	4	18.458	8.766	1.276	0.4956				2014	Enclosure	4	16.2	7.72	1.082	0.377				2014	Enclosure	4	15.6	7.43	1.211	0.595
2014	Enclosure	5	19.342	8.436	1.186	0.5349				2014	Enclosure	5	15.2	7.31	1.109	0.442				2014	Enclosure	5	14.8	5.83	1.208	0.726
2014	Enclosure	6	18.936	8.759	1.239	0.4892				2014	Enclosure	6	15.7	7.58	1.076	0.454				2014	Enclosure	6	16.5	7.34	1.225	0.547
2014	Enclosure	7	18.658	9.021	1.256	0.4866				2014	Enclosure	7	16.5	8.21	1.064	0.522				2014	Enclosure	7	15.9	6.75	1.221	0.715
2014	Enclosure	8	18.752	8.562	1.265	0.5079				2014	Enclosure	8	16.8	7.6	1.089	0.514				2014	Enclosure	8	15.2	6.66	1.231	0.701
2014	Enclosure	9	18.548	8.772	1.176	0.5139				2014	Enclosure	9	15.5	8.12	1.052	0.365				2014	Enclosure	9	15.8	6.54	1.235	0.614
2014	Enclosure	10	19.236	8.238	1.184	0.5491				2014	Enclosure	10	15.4	7.49	1.108	0.392				2014	Enclosure	10	16.6	6.18	1.176	0.632
2014	Enclosure	11	19.056	8.562	1.262	0.4767				2014	Enclosure	11	15.1	7.73	1.111	0.433				2014	Enclosure	11	15.3	7.56	1.186	0.532
2014	Enclosure	12	18.786	8.551	1.247	0.4968				2014	Enclosure	12	15.3	7.97	1.091	0.448				2014	Enclosure	12	14.9	6.71	1.218	0.543
2014	Enclosure	13	18.184	8.725	1.253	0.5496				2014	Enclosure	13	15.5	7.4	1.086	0.455				2014	Enclosure	13	15.6	6.32	1.182	0.592
2014	Enclosure	14	18.438	8.377	1.182	0.5517				2014	Enclosure	14	15.6	8.6	1.103	0.518				2014	Enclosure	14	15.5	5.76	1.177	0.616
2014	Enclosure	15	18.873	8.562	1.211	0.5735				2014	Enclosure	15	15.9	8.4	1.084	0.505				2014	Enclosure	15	15.8	6.59	1.166	0.574
2014	Grazing	1	21.256	6.571	1.372	0.676				2014	Grazing	1	17.7	8.68	1.116	0.522				2014	Grazing	1	15.3	5.81	1.217	0.802
2014	Grazing	2	21.152	6.924	1.368	0.592				2014	Grazing	2	17.1	7.82	1.088	0.426				2014	Grazing	2	15.6	6.26	1.192	0.748
2014	Grazing	3	20.945	7.133	1.357	0.635				2014	Grazing	3	16.8	7.72	1.107	0.536				2014	Grazing	3	16.2	6.02	1.177	0.728
2014	Grazing	4	20.879	7.348	1.396	0.735				2014	Grazing	4	16.9	8.22	1.102	0.506				2014	Grazing	4	15.2	5.72	1.195	0.829
2014	Grazing	5	21.062	7.225	1.315	0.579				2014	Grazing	5	17.4	8.3	1.111	0.497				2014	Grazing	5	16.6	5.63	1.208	0.797
2014	Grazing	6	21.235	7.187	1.327	0.669				2014	Grazing	6	17.1	7.9	1.112	0.458				2014	Grazing	6	15.8	6.17	1.209	0.766
2014	Grazing	7	21.075	6.876	1.366	0.772				2014	Grazing	7	16.6	8.1	1.119	0.462				2014	Grazing	7	16.9	5.99	1.201	0.725
2014	Grazing	8	20.645	6.792	1.298	0.755				2014	Grazing	8	17.5	8.2	1.115	0.533				2014	Grazing	8	14.8	6.34	1.215	0.853
2014	Grazing	9	20.578	7.234	1.382	0.648				2014	Grazing	9	17.4	8.62	1.095	0.586				2014	Grazing	9	15	6.09	1.193	0.736
2014	Grazing	10	20.782	7.536	1.428	0.625				2014	Grazing	10	17.7	8.51	1.148	0.443				2014	Grazing	10	16.1	5.93	1.248	0.745
2014	Grazing	11	20.722	7.247	1.415	0.567				2014	Grazing	11	17.2	7.82	1.165	0.603				2014	Grazing	11	14.7	5.94	1.263	0.818
2014	Grazing	12	20.581	7.051	1.308	0.658				2014	Grazing	12	16.8	7.4	1.096	0.572				2014	Grazing	12	16.4	6.02	1.226	0.757
2014	Grazing	13	20.368	6.879	1.395	0.553				2014	Grazing	13	17.4	7.2	1.196	0.486				2014	Grazing	13	15.7	6.81	1.269	0.768
2014	Grazing	14	20.582	7.346	1.412	0.533				2014	Grazing	14	17.5	7.6	1.112	0.466				2014	Grazing	14	16	6.99	1.222	0.722
2014	Grazing	15	20.616	6.692	1.408	0.527				2014	Grazing	15	17.6	8.51	1.101	0.555				2014	Grazing	15	15.4	6.79	1.192	0.785
